# Supplementary material for: Phenotypical profile and global transcriptomic profile of Hypervirulent Klebsiella pneumoniae due to carbapenemase-encoding plasmid acquisition
Source: BMC Genomics. 2019 Jun 11;20:480. doi: 10.1186/s12864-019-5705-2 (PMC6558890; doi:10.1186/s12864-019-5705-2)
Supplement: Supplementary file 2 — DEGs data. (XLSX 70 kb) [file 12864_2019_5705_MOESM2_ESM.xlsx]

## Sheet: down 
Gene tag	Protein number	Protein description	log2 of ratio( TfpNDM-hvKP vs WT)	p value
pK2044_00165	222	hypothetical protein	-14.9177	0
pK2044_01285	921	hypothetical protein	-14.8593	0
pK2044_01375	318	lysozyme inhibitor	-13.7873	0
KP1_0663	810	hypothetical protein	-13.5934	0
KP1_3726	897	UTP--glucose-1-phosphate uridylyltransferase subunit GalF	-13.5039	0
KP1_0649	3999	hypothetical protein	-13.4873	0
KP1_0662	2223	hypothetical protein	-13.3734	0
pK2044_01365	510	peptide deformylase	-13.365	0
pK2044_01135	579	TerD	-13.3404	0
KP1_3709	1041	GDP-fucose synthetase	-13.1805	0
KP1_3711	1125	GDP-D-mannose dehydratase	-13.0795	0
pK2044_01380	240	hypothetical protein	-12.8621	0
KP1_2379	1605	hypothetical protein	-12.8045	0
KP1_2376	2694	hypothetical protein	-12.8027	0
pK2044_00510	420	hypothetical protein	-12.7859	0
KP1_3718	2154	inner membrane tyrosine autokinase	-12.7363	0
KP1_2384	1215	hypothetical protein	-12.7226	0
KP1_3147	1113	putative phage-related regulatory protein cII	-12.7027	0
pK2044_00935	885	replication initiation protein	-12.6728	0
pK2044_01140	576	TerE	-12.5983	0
KP1_3706	1215	putative glycosyl transferase	-12.5874	0
KP1_0647	4032	ATP phosphoribosyltransferase	-12.3338	0
pK2044_00075	654	unknown protein encoded within prophage	-12.2982	0
KP1_1735	3066	cation/multidrug efflux pump	-12.2196	0
pK2044_00170	123	hypothetical protein	-12.1664	0
pK2044_00680	987	hypothetical protein	-12.1423	0
KP1_0633	471	putative heat shock protein	-12.0771	0
KP1_3713	1101	putative glycosyltransferase	-12.0589	0
KP1_0622	1617	hypothetical protein	-12.0576	0
KP1_1976	2427	glucan phosphorylase	-12.0223	0
pK2044_01290	492	hypothetical protein	-11.9851	3.17312e-305
KP1_0623	4956	hypothetical protein	-11.9316	0
pK2044_00125	1233	putative phosphoadenosine phosphosulfate reductase family protein	-11.9213	2.05611e-295
pK2044_01120	1152	TerA	-11.8715	5.68012e-288
KP1_2381	1818	hypothetical protein	-11.8485	1.36862e-284
pK2044_01045	1500	putative protein kinase	-11.8256	2.88616e-281
KP1_1739	432	universal stress protein G	-11.8128	2.04043e-279
pK2044_01180	2940	transposase Tn3 family protein	-11.7841	2.53415e-275
KP1_3705	1404	putative UDP-glucose lipid carrier transferase	-11.7276	1.95044e-267
pK2044_01130	1041	TerC	-11.727	0
pK2044_01050	1734	hypothetical protein	-11.701	8.3707e-264
pK2044_01170	861	hypothetical protein	-11.6498	6.27531e-257
KP1_2380	1365	hypothetical protein	-11.6411	8.82066e-256
pK2044_00120	645	hypothetical protein	-11.6306	2.1326e-254
pK2044_01225	900	hypothetical protein	-11.6003	1.86306e-250
pK2044_01060	639	TerY2	-11.5943	1.10945e-249
KP1_2378	1395	hypothetical protein	-11.5584	4.34796e-245
KP1_2181	540	hypothetical protein	-11.5285	2.50401e-241
pK2044_01070	639	TerY1	-11.4941	4.58931e-237
KP1_3712	513	galactoside O-acetyltransferase	-11.4863	4.09799e-236
pK2044_01065	642	tellurium resistance protein	-11.4713	2.7255e-234
pK2044_01145	1242	TerF	-11.4015	5.85184e-226
KP1_2113	963	putative SorC-family transcriptional regulator	-11.3919	7.8778e-225
pK2044_01055	1041	TerY3	-11.2811	3.08587e-212
KP1_2383	900	hypothetical protein	-11.2714	3.6736e-211
KP1_3699	1005	uridine diphosphate galacturonate 4-epimerase	-11.2615	4.3946e-210
pK2044_00945	453	YadA	-11.2478	1.37864e-208
KP1_0587	726	hypothetical protein	-11.1869	4.67769e-202
KP1_0650	1872	hypothetical protein	-11.1116	0
KP1_3715	1071	polysaccharide pyruvyl transferase	-11.1099	4.44543e-194
pK2044_01305	561	hypothetical protein	-11.0169	7.62507e-185
KP1_2385	360	hypothetical protein	-11.007	6.91697e-184
KP1_2382	1218	hypothetical protein	-10.9869	5.7871e-182
pK2044_00505	312	hypothetical protein	-10.9833	1.29469e-181
pK2044_00660	975	diguanylate cyclase	-10.9662	0
pK2044_01175	561	resolvase domain-containing protein	-10.947	3.48585e-178
KP1_3708	459	GDP-mannose mannosyl hydrolase	-10.9156	2.93375e-175
pK2044_01245	1134	hypothetical protein	-10.9059	2.26677e-174
KP1_2337	846	putative transcriptional regulator	-10.8864	1.37834e-172
KP1_3696	1896	putative glycosyltransferase	-10.8805	4.73493e-172
KP1_3714	1227	mucoviscosity-associated protein	-10.8303	1.48215e-167
KP1_0645	1053	putative site-specific DNA methylase	-10.8292	1.81971e-167
KP1_3167	1035	crispr-associated Cse4 family protein	-10.82	1.18569e-166
pK2044_01370	108	hypothetical protein	-10.8117	6.24924e-166
pK2044_00760	300	putative transposase-related protein	-10.8086	1.16682e-165
pK2044_00180	444	hypothetical protein	-10.7909	4.1041e-164
KP1_0646	3141	putative ATP-dependent helicase	-10.774	0
KP1_3171	2616	CRISPR-associated Cas3 family helicase	-10.7374	1.55221e-159
pK2044_00960	1401	transcriptional regulator, MocR family protein	-10.6015	1.93489e-148
pK2044_01310	261	hypothetical protein	-10.5931	8.81826e-148
pK2044_01115	585	hypothetical protein	-10.5713	5.34386e-291
KP1_1737	1086	hypothetical protein	-10.5423	1.57412e-286
KP1_1357	924	DNA-binding transcriptional activator AllS	-10.5329	4.02445e-143
KP1_2169	930	hypothetical protein	-10.5329	4.02445e-143
KP1_0259	690	peptidase E	-10.4753	8.49588e-139
pK2044_01205	462	transcriptional regulator, AsnC family protein	-10.47	2.069e-138
KP1_3695	1155	putative UDP-galactopyranose mutase	-10.4166	1.60946e-134
KP1_2377	435	hypothetical protein	-10.3231	8.90083e-255
KP1_3719	435	putative protein tyrosine phosphatase	-10.3209	8.23007e-128
KP1_3146	897	hypothetical protein	-10.3048	1.02858e-126
pK2044_00185	471	hypothetical protein	-10.2901	1.03093e-125
KP1_3693	1131	bifunctional galactosyltransferase	-10.2751	1.03172e-124
KP1_0581	987	hypothetical protein	-10.26	1.04214e-123
KP1_3716	1290	repeat unit exporter	-10.2448	1.05696e-122
KP1_3170	1524	crispr-associated Cse1 family protein	-10.2371	3.37466e-122
KP1_3691	1209	hypothetical protein	-10.1885	4.70322e-119
pK2044_00220	399	DNA-binding protein HLP-II (HU, BH2, HD, NS); pleiotropic regulator	-10.1853	7.51507e-119
pK2044_01300	429	hypothetical protein	-10.1821	1.19815e-118
pK2044_00700	867	cobyrinic acid ac-diamide synthase	-10.1757	3.07111e-118
KP1_3725	630	putative acid phosphatase	-10.1692	7.85166e-118
pK2044_01320	2202	IutA	-10.1692	7.85166e-118
KP1_2173	924	hypothetical protein	-10.1514	1.05519e-116
pK2044_01125	456	TerB	-10.1023	3.69652e-226
KP1_1984	834	AraC family transcriptional regulator	-10.0793	2.98022e-112
pK2044_00705	1032	ParB family protein, putative	-10.0497	1.77171e-110
KP1_0580	1032	putative exonuclease	-10.0427	4.65001e-110
pK2044_01195	996	transposase for IS1663	-10.0196	1.08525e-108
pK2044_01230	291	hypothetical protein	-9.99791	2.01154e-107
KP1_1127	1080	hypothetical protein	-9.9685	1.00106e-105
KP1_3166	723	CRISPR-associated Cse5e family protein	-9.96105	2.65993e-105
KP1_2147	1143	prophage lambda integrase	-9.94604	1.8901e-104
KP1_1977	444	putative anti-sigma factor antagonist	-9.92132	5.67177e-205
pK2044_00110	3645	hypothetical protein	-9.9194	5.96814e-103
pK2044_00115	1116	putative glucosyltransferase	-9.86458	6.18083e-100
KP1_2158	486	hypothetical protein	-9.84853	4.57116e-99
KP1_0588	708	hypothetical protein	-9.82411	9.21347e-98
KP1_2170	1065	hypothetical protein	-9.82411	9.21347e-98
pK2044_00850	969	transposase	-9.80344	1.13273e-96
KP1_0583	372	filamentation induced by cAMP protein Fic	-9.78669	8.54999e-96
KP1_2386	483	hypothetical protein	-9.7793	1.15013e-189
KP1_2171	831	putative prophage antitermination protein	-9.76761	8.37535e-95
pK2044_00230	480	hypothetical protein	-9.75475	3.84583e-94
KP1_2334	966	ABC-type peptide transport system permease component	-9.69316	4.99187e-91
KP1_3697	741	lipopolysaccharide O-antigen ABC transport system ATP-binding component	-9.68414	1.39878e-90
KP1_1361	1782	glyoxylate carboligase	-9.67279	5.08593e-90
pK2044_00540	2388	heavy metal translocating P-type ATPase	-9.63352	4.16585e-88
KP1_2161	603	hypothetical protein	-9.60752	7.27191e-87
KP1_3694	894	putative glycosyltransferase	-9.59073	4.52356e-86
KP1_3731	849	3-methyl-adenine DNA glycosylase II	-9.56885	4.79427e-85
KP1_3168	648	crispr-associated Cse3 family protein	-9.55408	2.31902e-84
KP1_2163	912	hypothetical protein	-9.53665	1.47157e-83
KP1_2338	2322	AraC family transcriptional regulator	-9.52408	5.52902e-83
KP1_3169	567	crispr-associated Cse2 family protein	-9.51648	1.2232e-82
KP1_1993	2502	phosphoenolpyruvate-protein phosphotransferase	-9.49859	7.81375e-82
pK2044_00250	231	hypothetical protein	-9.47264	1.12024e-80
pK2044_00545	435	transcriptional regulator, MerR family protein	-9.47002	1.46077e-80
pK2044_01100	1155	hypothetical protein	-9.47002	1.46077e-80
pK2044_01080	1224	hypothetical protein	-9.46476	2.49203e-80
pK2044_01255	234	hypothetical protein	-9.45154	9.48948e-80
pK2044_01085	957	hypothetical protein	-9.43282	6.20947e-79
pK2044_00420	555	IS2 transposase	-9.4193	2.39656e-78
KP1_2165	1383	hypothetical protein	-9.40565	9.20971e-78
KP1_5380	1176	phage integrase family protein	-9.40565	9.20971e-78
pK2044_01090	1080	putative ATP-binding protein	-9.40565	9.20971e-78
KP1_2160	483	hypothetical protein	-9.37516	1.81498e-76
KP1_0573	1683	integrase	-9.36391	5.37324e-76
pK2044_01030	405	hypothetical protein	-9.35541	1.21448e-75
KP1_3698	780	lipopolysaccharide O-antigen ABC transport system transmembrane component	-9.34687	2.75855e-75
KP1_3771	1035	hypothetical protein	-9.29154	5.12021e-73
pK2044_00130	360	IS66 family transposase	-9.28857	6.7423e-73
pK2044_01295	276	carboxymuconolactone decarboxylase family protein	-9.28559	8.87958e-73
pK2044_00280	675	amidase, hydantoinase/carbamoylase family protein	-9.25851	1.07887e-71
pK2044_01345	1224	hypothetical protein	-9.25243	1.87704e-71
KP1_0651	762	phospholipase D/Transphosphatidylase	-9.23092	1.31711e-70
pK2044_00950	315	hypothetical protein	-9.21535	5.31013e-70
pK2044_00765	753	hypothetical protein	-9.20908	9.29445e-70
pK2044_01040	630	hypothetical protein	-9.19962	2.15289e-69
KP1_3165	885	CRISPR-associated Cas1 family protein	-9.19645	2.84277e-69
KP1_5381	1383	hypothetical protein	-9.1901	4.97633e-69
pK2044_00175	438	umuDC operon protein-like protein	-9.15789	8.35857e-68
pK2044_00275	810	ABC transporter ATP-binding protein	-9.14809	1.94409e-67
KP1_4959	630	GntR family transcriptional regulator	-9.13822	4.53617e-67
pK2044_00685	1749	hypothetical protein	-9.11492	3.31703e-66
KP1_0644	780	putative restriction endonuclease	-9.09805	1.37863e-65
KP1_1360	819	DNA-binding transcriptional repressor AllR	-9.09124	2.43696e-65
KP1_2166	1971	putative site-specific DNA methylase	-9.08441	4.31794e-65
KP1_1738	111	hypothetical protein	-9.07754	7.65592e-65
pK2044_00690	246	DnaJ-like molecular chaperone	-9.0637	2.39964e-64
pK2044_01150	636	HAD family hydrolase	-9.06022	3.19561e-64
KP1_2335	1644	ABC-type peptide transport system periplasmic component	-9.05235	2.92328e-252
pK2044_00670	822	hypothetical protein	-9.04269	1.33094e-63
KP1_2341	990	phage shock protein operon transcriptional activator	-9.02851	4.21513e-63
pK2044_01185	528	helix-turn-helix domain-containing protein	-8.99972	4.27097e-62
KP1_4208	1014	hypothetical protein	-8.95919	1.04828e-60
pK2044_00655	915	HNH endonuclease	-8.95919	1.04828e-60
pK2044_00225	840	oxidoreductase	-8.95544	1.40222e-60
pK2044_01190	1014	putative alcohol dehydrogenase	-8.93658	6.03655e-60
KP1_1740	2688	putative cation transport protein	-8.92981	0
KP1_0574	1434	hypothetical protein	-8.81794	4.32533e-56
pK2044_00260	1527	putative ABC transporter substrate-binding protein	-8.80136	1.43333e-55
pK2044_01020	279	hypothetical protein	-8.77612	8.63019e-55
pK2044_01200	948	hypothetical protein	-8.70658	1.09653e-52
KP1_0602	1047	hypothetical protein	-8.65213	4.31922e-51
KP1_2154	546	hypothetical protein	-8.63352	1.47323e-50
pK2044_00080	633	putative response regulator	-8.63352	1.47323e-50
KP1_2177	627	putative glycoside hydrolase	-8.59555	1.73781e-49
KP1_3418	858	hypothetical protein	-8.57618	5.9895e-49
KP1_3621	654	hypothetical protein	-8.57618	5.9895e-49
KP1_0585	324	hypothetical protein	-8.53164	9.89932e-48
pK2044_00105	1230	putative ferric enterochelin esterase	-8.49085	1.21955e-46
KP1_0613	1278	hypothetical protein	-8.48567	1.67209e-46
pK2044_01015	213	hypothetical protein	-8.48047	2.28705e-46
KP1_0656	1128	hypothetical protein	-8.41658	1.03157e-44
pK2044_00255	1776	putative transport system membrane protein	-8.37796	9.69714e-44
KP1_3612	3696	putative ABC transporter	-8.34401	6.69254e-43
KP1_2164	459	hypothetical protein	-8.33827	9.24606e-43
pK2044_01095	774	hypothetical protein	-8.33251	1.27777e-42
KP1_1386	432	putative inner membrane protein	-8.29747	8.94582e-42
pK2044_01240	294	hypothetical protein	-8.29154	1.2342e-41
KP1_4957	666	GntR family transcriptional regulator	-8.29154	4.48662e-82
KP1_2375	2199	hypothetical protein	-8.27962	0
KP1_1367	1362	allantoinase	-8.27362	3.26585e-41
pK2044_00265	1245	putative transport system membrane protein	-8.27362	3.26585e-41
KP1_3774	636	hypothetical protein	-8.25547	8.68835e-41
KP1_2116	1719	putative glucitol/sorbitol-specific PTS family enzyme IIBC component	-8.23709	2.31809e-40
KP1_2150	309	hypothetical protein	-8.23709	2.31809e-40
KP1_4571	549	type 1 major fimbrial subunit precursor	-8.22911	0
pK2044_00720	501	hypothetical protein	-8.22471	4.47285e-40
KP1_3081	753	short chain dehydrogenase	-8.21222	8.63118e-40
pK2044_00430	315	hypothetical protein	-8.21222	8.63118e-40
KP1_4669	1293	sugar ABC transport system permease component	-8.19962	1.66571e-39
pK2044_00535	1077	lipoprotein signal peptidase	-8.19328	2.31446e-39
pK2044_01350	240	hypothetical protein	-8.19328	2.31446e-39
pK2044_01385	387	hypothetical protein	-8.16114	1.21062e-38
KP1_1385	825	putative outer membrane protein	-8.14152	3.28074e-38
KP1_2134	492	hypothetical protein	-8.13491	4.56986e-38
KP1_2114	795	triosephosphate isomerase	-8.12162	8.87623e-38
pK2044_00425	366	insertion sequence 2 OrfA protein	-8.12162	2.29711e-74
pK2044_00270	834	ABC transporter ATP binding protein	-8.08097	6.63422e-37
pK2044_00710	438	hypothetical protein	-8.08097	6.63422e-37
KP1_3565	390	putative translation initiation inhibitor	-8.06717	1.29679e-36
pK2044_00900	1137	putative recombinase	-8.04621	3.56728e-36
KP1_2666	951	D-isomer specific 2-hydroxyacid dehydrogenase	-8.03915	5.00589e-36
KP1_1359	483	ureidoglycolate hydrolase	-7.96664	1.49276e-34
pK2044_01025	267	hypothetical protein	-7.92132	1.17325e-33
KP1_4211	1500	putative pyranose oxidase precursor	-7.89811	3.28881e-33
KP1_1371	783	hypothetical protein	-7.89029	4.64106e-33
KP1_1989	2298	putative formate acetyltransferase 2	-7.89029	4.64106e-33
KP1_2832	696	hypothetical protein	-7.89029	4.64106e-33
KP1_3689	1131	hypothetical protein	-7.88243	6.5413e-33
pK2044_01105	1059	hypothetical protein	-7.88243	6.5413e-33
KP1_4667	1047	ABC-type xylose transport system periplasmic component	-7.81794	1.05679e-31
KP1_2665	1320	putative transport transmembrane protein	-7.80967	1.49613e-31
KP1_4647	153	putative outer membrane protein	-7.76761	8.63087e-31
KP1_4207	393	hypothetical protein	-7.75905	1.22653e-30
KP1_1376	1260	putative cytoplasmic protein	-7.72428	5.0387e-30
pK2044_01275	300	hypothetical protein	-7.72428	5.0387e-30
KP1_5195	360	hypothetical protein	-7.68866	2.08337e-29
pK2044_00530	558	resolvase domain-containing protein	-7.67051	4.24965e-29
KP1_1362	777	hydroxypyruvate isomerase	-7.66135	6.07694e-29
pK2044_00100	2175	outer membrane receptor FepA	-7.63352	1.7813e-28
pK2044_00450	603	hypothetical protein	-7.63352	1.7813e-28
pK2044_00780	177	hypothetical protein	-7.62412	2.54837e-28
KP1_1128	1038	hypothetical protein	-7.61466	3.64577e-28
KP1_2115	1011	4-hydroxythreonine-4-phosphate dehydrogenase	-7.60513	5.2132e-28
KP1_5335	1017	putative outer membrane gluconolactonase	-7.59555	7.46966e-28
pK2044_01280	249	hypothetical protein	-7.59555	7.46966e-28
KP1_1387	534	putative membrane-bound metal-dependent hydrolase	-7.5859	1.0687e-27
pK2044_01075	459	TerW	-7.5664	2.19331e-27
KP1_2172	834	hypothetical protein	-7.55655	3.14774e-27
KP1_2180	231	hypothetical protein	-7.54664	4.52215e-27
pK2044_00925	834	hypothetical protein	-7.54664	4.52215e-27
KP1_1986	834	phytanoyl-CoA dioxygenase	-7.53665	6.50015e-27
KP1_2168	399	bacteriophage V crossover junction endodeoxyribonuclease	-7.5266	9.35293e-27
pK2044_01220	2226	pilA-like protein	-7.46476	8.32432e-26
KP1_2845	1173	hypothetical oxidoreductase	-7.44509	0
KP1_3690	1482	hypothetical protein	-7.40015	7.62678e-25
KP1_1508	1269	putative amidohydrolase	-7.29747	2.19542e-23
KP1_2402	1923	hypothetical protein	-7.27362	4.66241e-23
KP1_2844	942	putative epimerase/isomerase	-7.27235	0
pK2044_00435	495	hypothetical protein	-7.24937	9.92706e-23
KP1_2175	390	putative prophage membrane protein	-7.21222	3.09796e-22
KP1_2178	282	hypothetical protein	-7.21222	3.09796e-22
pK2044_01250	90	hypothetical protein	-7.21222	3.09796e-22
KP1_1375	1668	membrane protein FdrA	-7.19962	4.52387e-22
pK2044_00010	708	unknown protein encoded within prophage	-7.18371	6.64824e-84
pK2044_00940	138	hypothetical protein	-7.17408	9.70075e-22
KP1_4218	2451	hypothetical protein	-7.16114	1.42325e-21
KP1_2148	237	excisionase	-7.13491	3.05137e-21
KP1_1369	1146	glycerate kinase II	-7.12162	4.48816e-21
KP1_3773	936	putative hydrolase	-7.12162	4.48816e-21
pK2044_01355	195	hypothetical protein	-7.1082	6.59482e-21
pK2044_00715	324	hypothetical protein	-7.08097	1.42515e-20
pK2044_01000	1500	PrpE protein ligase (putative propionyl-CoA synthetase)	-7.08097	1.42515e-20
KP1_0577	1674	putative helicase	-7.05323	3.08628e-20
KP1_2340	1377	putative transmembrane efflux protein	-7.05323	3.08628e-20
KP1_4209	774	hydroxypyruvate isomerase	-7.05323	3.08628e-20
KP1_2122	951	transaldolase A	-7.03915	4.54404e-20
KP1_2176	279	hypothetical protein	-7.03915	4.54404e-20
pK2044_00210	636	hypothetical protein	-7.02494	6.70389e-20
pK2044_01360	411	hypothetical protein	-7.02494	6.70389e-20
KP1_1378	894	carbamate kinase	-6.96664	3.2005e-19
pK2044_00665	174	hypothetical protein	-6.96664	3.2005e-19
pK2044_01325	1278	hypothetical protein	-6.95169	4.72665e-19
KP1_2336	906	hypothetical protein	-6.93658	6.97222e-19
KP1_0578	990	putative exonuclease	-6.90589	1.53017e-18
pK2044_00875	960	putative DNA replication terminus site-binding protein	-6.90589	1.53017e-18
KP1_4227	900	modulation protein d1	-6.89029	2.27106e-18
KP1_3141	1050	hypothetical protein	-6.85858	5.01547e-18
KP1_0586	1593	hypothetical protein	-6.84246	7.46588e-18
KP1_0611	231	putative regulatory protein	-6.84246	7.46588e-18
pK2044_00090	903	hypothetical protein	-6.84246	7.46588e-18
pK2044_01035	147	hypothetical protein	-6.74177	8.29297e-17
KP1_4668	825	galactoside transport ATP-binding protein	-6.72428	1.24218e-16
pK2044_01215	903	repC-like protein, plasmid replication	-6.72428	1.24218e-16
pK2044_01330	1734	hypothetical protein	-6.72428	1.24218e-16
pK2044_01160	132	hypothetical protein	-6.70658	1.86236e-16
pK2044_01340	1782	hypothetical protein	-6.68866	2.7927e-16
KP1_3720	1134	putative capsule polysaccharide export protein precursor	-6.67268	0
KP1_1983	921	hypothetical protein	-6.67051	4.20597e-16
KP1_3082	927	AraC family transcriptional regulator	-6.67051	4.20597e-16
KP1_1126	267	transposase IS3/IS911 family protein	-6.63352	9.47151e-16
KP1_2149	522	hypothetical protein	-6.61939	5.98529e-59
pK2044_00285	102	hypothetical protein	-6.61466	1.41956e-15
KP1_4572	636	type 1 pilus biosynthesis fimbrial protein	-6.60513	2.04042e-58
pK2044_00415	267	insertion element IS2 transposase InsD	-6.59555	2.13452e-15
KP1_1501	1749	putative family 5 extracellular solute-binding protein	-6.57618	3.2048e-15
pK2044_00650	351	hypothetical protein	-6.57618	3.2048e-15
KP1_3145	207	putative IS1400 transposase A	-6.55655	4.83772e-15
KP1_0595	1116	hypothetical protein	-6.53665	7.28167e-15
KP1_1988	876	pyruvate formate lyase II activase	-6.53665	7.28167e-15
KP1_4213	1248	hypothetical protein	-6.53665	7.28167e-15
KP1_0612	228	putative regulatory protein	-6.47525	2.52691e-14
pK2044_00955	204	hypothetical protein	-6.47525	2.52691e-14
KP1_1987	342	putative fructose-like phosphotransferase EIIB subunit 3	-6.45419	3.83755e-14
KP1_2415	1056	hypothetical protein	-6.43282	5.81224e-14
KP1_3740	1275	glutamate-aspartate symport protein	-6.43282	5.81224e-14
pK2044_01270	714	hypothetical protein	-6.43282	5.81224e-14
KP1_1992	1170	putative fructose-like permease EIIC subunit 2	-6.36673	2.04665e-13
pK2044_00975	1110	hypothetical protein	-6.36673	2.04665e-13
KP1_4956	1290	putative cation transporter	-6.34401	3.12059e-13
pK2044_00910	252	putative regulatory protein	-6.34401	3.12059e-13
KP1_1372	1236	allantoate amidohydrolase	-6.29747	7.29779e-13
KP1_0661	477	putative transposase-related protein	-6.27362	1.11599e-12
KP1_3775	1977	putative hydrolase	-6.27362	1.11599e-12
KP1_4220	1209	major facilitator family transporter	-6.27362	1.11599e-12
KP1_0655	264	hypothetical protein	-6.24937	1.70871e-12
KP1_1505	1038	putative ABC transporter	-6.22471	2.62212e-12
KP1_4954	618	L(+)-tartrate dehydratase subunit beta	-6.22471	2.62212e-12
pK2044_00865	444	hypothetical protein	-6.17408	6.17841e-12
pK2044_00985	963	putative selenophosphate synthetase-related protein	-6.17408	6.17841e-12
KP1_0640	1275	hypothetical protein	-6.14809	9.52408e-12
KP1_2405	192	IS1400 transposase	-6.14809	9.52408e-12
KP1_3162	684	hypothetical protein	-6.14809	9.52408e-12
pK2044_00290	147	hypothetical protein	-6.12162	1.464e-11
KP1_3613	1230	ferric enterochelin esterase	-6.09465	2.25638e-11
pK2044_00775	537	putative plasmid transfer protein	-6.06717	3.48029e-11
KP1_1363	879	putative oxidoreductase	-6.03915	5.36904e-11
KP1_1991	321	putative PTS system fructose-like transporter subunit EIIB	-6.03915	5.36904e-11
KP1_3164	288	CRISPR-associated Cas2 family protein	-6.03915	5.36904e-11
KP1_1377	804	putative cytoplasmic protein	-6.01059	8.31287e-11
pK2044_00740	780	transposase/IS protein	-6.01059	8.31287e-11
KP1_2370	441	hypothetical protein	-5.98144	1.28619e-10
pK2044_00870	408	hypothetical protein	-5.98144	1.28619e-10
KP1_0618	684	hypothetical protein	-5.95169	2.00152e-10
KP1_1507	1011	putative ABC transport system ATP-binding component	-5.95169	2.00152e-10
KP1_2667	885	putative dihydrodipicolinate synthase protein	-5.94868	4.43117e-186
KP1_1980	1017	iron(III)-binding periplasmic protein	-5.92132	3.10052e-10
KP1_2117	1020	2-keto-3-deoxygluconate permease	-5.92132	3.10052e-10
KP1_3611	1116	putative UDP-glucoronosyl and UDP-glucosyl transferase	-5.92132	3.10052e-10
KP1_4221	792	putative cyclase	-5.92132	3.10052e-10
KP1_0654	252	ISxac3 transposase	-5.89029	4.81921e-10
KP1_1129	417	hypothetical protein	-5.89029	4.81921e-10
KP1_3735	1944	putative signal transduction histidine kinase	-5.89029	4.81921e-10
KP1_4229	678	hypothetical protein	-5.89029	4.81921e-10
KP1_3736	780	putative response regulator receiver	-5.85858	7.51131e-10
pK2044_00060	273	iso-IS1 ORF1	-5.85858	7.51131e-10
pK2044_00300	486	hypothetical protein	-5.85858	7.51131e-10
pK2044_01335	948	hypothetical protein	-5.85858	7.51131e-10
pK2044_00845	174	insertion sequence 2 OrfA protein	-5.85054	2.55127e-70
KP1_4955	900	tartrate dehydratase subunit alpha	-5.72428	4.4817e-09
pK2044_00315	501	hypothetical protein	-5.72428	4.4817e-09
KP1_0596	591	recombinase involved in phase variation	-5.68866	7.02317e-09
pK2044_00440	441	hypothetical protein	-5.68866	7.02317e-09
KP1_1364	1257	putative metabolite transport protein	-5.65213	1.10316e-08
KP1_1982	1029	iron(III)-transport ATP-binding protein	-5.65213	1.10316e-08
KP1_3721	1515	outer membrane protein	-5.64905	0
KP1_0660	267	hypothetical protein	-5.57618	2.70121e-58
KP1_2403	432	hypothetical protein	-5.57618	2.72236e-08
KP1_3688	378	hypothetical protein	-5.57618	2.72236e-08
pK2044_00050	963	bifunctional ATP-dependent DNA helicase/DNA polymerase III subunit epsilon	-5.57618	2.72236e-08
KP1_0875	1710	ribulokinase	-5.53866	0
KP1_0604	1017	putative dehydrogenase	-5.53665	4.28597e-08
KP1_4216	1095	hypothetical protein	-5.49601	6.76994e-08
pK2044_00725	528	RES domain-containing protein	-5.49601	6.76994e-08
KP1_3742	1239	multidrug efflux system subunit MdtA	-5.41839	9.22914e-78
KP1_0605	981	putative glucitol/sorbitol-specific PTS family enzyme IIBC component	-5.41112	1.68423e-07
KP1_0614	2631	hypothetical protein	-5.41112	1.68423e-07
pK2044_00085	552	hypothetical protein	-5.41112	1.68423e-07
pK2044_00460	576	hypothetical protein	-5.41112	1.68423e-07
KP1_0592	663	hypothetical protein	-5.36673	2.67393e-07
pK2044_00755	243	hypothetical protein	-5.36673	2.67393e-07
pK2044_00995	1266	hypothetical protein	-5.36673	2.67393e-07
pK2044_01210	183	Sea24	-5.35541	5.56128e-50
KP1_2367	1050	hypothetical protein	-5.27362	6.80322e-07
KP1_0601	954	putative fimbrial adhesin precursor	-5.22471	1.08624e-06
KP1_0634	1692	putative DNA topoisomerase	-5.22471	1.08624e-06
KP1_1368	1311	putative purine permease YbbY	-5.22471	1.08624e-06
KP1_2404	105	transposase	-5.22471	1.08624e-06
pK2044_00045	567	hypothetical protein	-5.22471	1.08624e-06
KP1_2897	996	putative oxidoreductase	-5.18994	2.06501e-228
KP1_3701	1167	UDP-glucose 6-dehydrogenase	-5.18143	0
KP1_2339	1203	putative amino acid amidohydrolase	-5.17408	1.73826e-06
KP1_3163	1116	hypothetical protein	-5.17408	1.73826e-06
pK2044_00295	126	hypothetical protein	-5.17408	1.73826e-06
KP1_4222	984	fumarylacetoacetate hydrolase family protein	-5.12162	2.77265e-06
pK2044_00005	111	hypothetical protein	-5.12162	2.77265e-06
pK2044_00880	471	hypothetical protein	-5.06717	4.40762e-06
pK2044_01005	117	hypothetical protein	-5.06717	4.40762e-06
pK2044_00445	255	hypothetical protein	-5.01059	7.09641e-06
KP1_0600	2490	long polar fimbrial outer membrane usher protein	-4.95169	1.13859e-05
KP1_2401	417	hypothetical protein	-4.95169	1.13859e-05
KP1_4217	624	putative NADPH-dependent FMN reductase	-4.95169	1.13859e-05
KP1_4228	1122	hypothetical protein	-4.95169	1.13859e-05
KP1_0616	1296	hypothetical protein	-4.89029	1.82362e-05
KP1_0642	891	hypothetical protein	-4.89029	1.82362e-05
KP1_4219	1311	putative carbohydrate-selective porin	-4.89029	1.82362e-05
KP1_4226	1176	hypothetical protein	-4.89029	1.82362e-05
pK2044_00095	222	hypothetical protein	-4.89029	1.82362e-05
KP1_0873	696	L-ribulose-5-phosphate 4-epimerase	-4.84143	0
KP1_0409	1161	putative fimbrial subunit protein	-4.82616	2.92619e-05
KP1_1502	954	putative binding-protein-dependent transport systems inner membrane component	-4.82616	2.92619e-05
KP1_1981	1575	iron(III)-transport system permease	-4.82616	2.92619e-05
KP1_3172	180	hypothetical protein	-4.82616	2.92619e-05
pK2044_00465	957	hypothetical protein	-4.82616	2.92619e-05
KP1_0653	132	putative integrase	-4.75905	4.72276e-05
KP1_2407	1071	hypothetical protein	-4.75905	4.72276e-05
KP1_2412	1221	putative structural protein	-4.75905	4.72276e-05
pK2044_00160	156	KpLE2 phage-like element; iron-dicitrate transporter subunit	-4.75905	4.72276e-05
pK2044_00795	111	hypothetical protein	-4.75905	4.72276e-05
pK2044_00930	852	hypothetical protein	-4.75905	4.72276e-05
pK2044_00965	483	hypothetical protein	-4.75905	4.72276e-05
pK2044_00970	1002	carbon-nitrogen hydrolase	-4.75905	4.72276e-05
KP1_0874	1503	L-arabinose isomerase	-4.75592	0
KP1_0406	369	hypothetical protein	-4.68866	7.6418e-05
KP1_0594	1416	hypothetical protein	-4.68866	7.6418e-05
KP1_1365	1455	allantoin permease	-4.68866	7.6418e-05
KP1_2121	459	ribose-5-phosphate isomerase B	-4.68866	7.6418e-05
pK2044_00455	567	hypothetical protein	-4.68866	7.6418e-05
KP1_1524	834	putative ABC transport system permease component	-4.66202	2.71005e-299
KP1_4252	1521	aldehyde dehydrogenase B	-4.64508	0
KP1_5236	2505	cellulose synthase regulator protein	-4.62726	0
KP1_4215	705	hypothetical protein	-4.61466	0.000123772
pK2044_00215	495	putative nuclease	-4.61466	0.000123772
pK2044_00550	72	hypothetical protein	-4.61466	0.000123772
pK2044_01110	186	hypothetical protein	-4.61466	0.000123772
KP1_0593	1503	hypothetical protein	-4.53665	0.000202085
KP1_0598	681	putative fimbrial chaperone protein precursor	-4.53665	0.000202085
pK2044_01010	327	hypothetical protein	-4.53665	0.000202085
pK2044_00515	969	putative transposase, IS4	-4.49754	9.1698e-174
KP1_1978	1536	putative protease	-4.48087	0
KP1_0625	633	hypothetical protein	-4.45419	0.000329521
pK2044_00980	564	GCN5-related N-acetyltransferase	-4.45419	0.000329521
KP1_5237	2112	putative cellulose synthase	-4.44904	3.7223e-204
KP1_4576	501	type 1 fimbrial minor component	-4.41112	4.16312e-13
KP1_5235	1071	putative cellulose synthase	-4.39251	0
KP1_0608	522	putative glucitol/sorbitol-specific PTS family enzyme II component	-4.36673	0.000538256
pK2044_01155	870	putative transposase, IS4	-4.31396	0
KP1_0664	483	putative transposase within prophage	-4.27362	0.000882401
KP1_1373	1050	putative malate dehydrogenase	-4.27362	0.000882401
KP1_4225	921	glyoxalase/bleomycin resistance protein/dioxygenase	-4.27362	0.000882401
pK2044_00065	225	hypothetical protein	-4.27362	0.000882401
pK2044_00745	633	putative transposase	-4.27362	0.000882401
pK2044_00155	2127	ferric citrate outer membrane transporter	-4.03915	5.8761e-54
KP1_4440	231	hypothetical protein	-4.0022	0
KP1_4935	1008	putative enzyme	-3.89695	0
KP1_3729	582	deoxycytidine triphosphate deaminase	-3.87962	1.02373e-227
KP1_0564	900	sugar phosphate isomerases/epimerases	-3.70243	0
KP1_3703	1416	mannose-1-phosphate guanylyltransferase	-3.69665	0
KP1_0572	681	putative carbonic anhdrase	-3.6952	4.01437e-37
KP1_4640	636	arginine exporter protein	-3.67416	2.27026e-97
pK2044_00325	1221	hypothetical protein	-3.64357	9.61032e-42
KP1_4573	726	periplasmic chaperone	-3.59768	3.96871e-28
pK2044_00385	825	hypothetical protein	-3.5917	5.81203e-31
KP1_5234	2928	putative cellulose synthase	-3.57541	0
KP1_0560	1014	putative NADH-dependent dehydrogenase	-3.55898	0
KP1_2668	1149	putative alcohol dehydrogenase	-3.51463	1.00981e-31
KP1_1248	1179	oxidoreductase	-3.46155	8.42512e-123
pK2044_00735	369	hypothetical protein	-3.43086	1.88965e-29
pK2044_00675	780	phage integrase family protein	-3.41658	9.33561e-42
KP1_2902	216	hypothetical protein	-3.41112	3.48222e-06
KP1_4424	1554	coenzyme F420-dependent N5 N10-methylene tetrahydromethanopterin reductase-like protein	-3.41112	3.48222e-06
KP1_0562	885	putative epimerase/isomerase	-3.39976	0
KP1_2406	771	integrase catalytic subunit	-3.36673	2.05612e-08
KP1_0062	2124	putative glycoprotein	-3.32257	1.60968e-198
KP1_3525	984	L-arabinose transporter permease protein	-3.2885	0
KP1_3733	1353	putative chaperone	-3.25425	4.82013e-12
KP1_3143	639	putative IS1400 transposase B	-3.22471	2.30475e-05
KP1_1734	966	hypothetical protein	-3.21053	7.21067e-141
pK2044_00395	852	hypothetical protein	-3.18435	7.84153e-42
KP1_0571	1470	putative sulfate transporter	-3.18387	7.56749e-44
KP1_3378	894	hypothetical protein	-3.17408	3.6815e-05
KP1_0558	1914	putative myo-inositol catabolism protein	-3.13733	0
pK2044_00405	1023	delta-aminolevulinic acid dehydratase	-3.11626	3.29804e-39
KP1_3704	1407	6-phosphogluconate dehydrogenase	-3.10793	0
pK2044_00805	1167	plasmid-partitioning protein SopA	-3.10664	4.88133e-278
KP1_1523	867	putative ABC transport system oligopeptide translocator	-3.10446	1.75075e-89
KP1_2904	921	putative oxidoreductase	-3.10427	0
KP1_3527	981	L-arabinose-binding periplasmic protein	-3.07811	0
KP1_2008	186	hypothetical protein	-3.06717	4.9332e-12
KP1_0063	1386	galactoside permease	-3.0368	1.78545e-85
KP1_2210	882	LysR family transcriptional regulator	-3.02969	2.77508e-116
KP1_4557	996	fimbrial adhesin protein precursor	-3.02969	2.26691e-06
KP1_1393	111	hypothetical protein	-3.02208	8.18647e-10
KP1_4952	1773	oxaloacetate decarboxylase	-3.01059	1.98164e-11
pK2044_00330	207	hypothetical protein	-2.98144	8.57372e-08
pK2044_00335	1677	hypothetical protein	-2.96664	2.3269e-27
KP1_3526	1536	L-arabinose transporter ATP-binding protein	-2.95892	0
KP1_3746	1479	signal transduction histidine-protein kinase BaeS	-2.93441	2.00636e-34
KP1_1565	405	putative transcriptional regulators	-2.91825	1.04766e-125
KP1_3745	1416	multidrug efflux system protein MdtE	-2.91105	1.2469e-33
KP1_3728	1848	putative assembly protein	-2.90469	1.00745e-220
pK2044_00030	828	hypothetical protein	-2.89551	1.11998e-37
KP1_4251	582	putative fimbrial-like protein	-2.89029	0.000382094
KP1_2879	924	transposase	-2.87769	1.28928e-08
KP1_4561	609	type 3 fimbrial protein mrkA precursor	-2.84246	3.35051e-24
KP1_3995	360	hypothetical protein	-2.83395	6.04765e-121
KP1_4514	219	hypothetical protein	-2.75714	0
KP1_0334	558	putative fimbrial chaperone protein	-2.7492	2.77832e-10
KP1_4233	864	putative xylose isomerase-like protein	-2.69824	3.53739e-38
KP1_1180	303	hypothetical protein	-2.65695	2.73153e-28
pK2044_00015	423	hypothetical protein	-2.64526	5.19388e-64
KP1_4595	276	hypothetical protein	-2.63975	1.41867e-11
pK2044_00525	2970	transposase Tn3 family protein	-2.63726	2.9919e-24
KP1_2729	450	phosphoenolpyruvate-dependent PTS family enzyme IIA component	-2.63601	2.16395e-139
KP1_3801	1437	multidrug resistance outer membrane protein MdtQ	-2.63553	7.89804e-151
KP1_1356	1083	tRNA 2-selenouridine synthase	-2.60393	3.15418e-151
KP1_2730	1512	galactose-proton symport of transport system	-2.60293	9.17422e-88
KP1_0525	2139	anaerobic ribonucleoside triphosphate reductase	-2.5914	1.38349e-199
KP1_1599	933	LysR family transcriptional regulator	-2.58912	0.000209548
KP1_4046	480	putative ethanolamine utilization protein	-2.58912	0.000209548
KP1_1423	1485	putative ABC transporter	-2.58632	1.95793e-101
KP1_0495	957	putative D-ribose transport system periplasmic binding component	-2.56394	0
pK2044_00860	906	IS2 element protein	-2.54995	2.71407e-26
KP1_0553	810	hypothetical protein	-2.51539	1.23583e-245
KP1_3381	891	sulfatase modifying factor 1 precursor-like protein	-2.50423	4.17905e-06
KP1_4232	1002	putative arginase/agmatinase/formiminoglutamase	-2.50423	7.09012e-46
pK2044_00365	423	hypothetical protein	-2.44473	1.67099e-09
KP1_3770	924	transposase	-2.44202	1.27992e-07
pK2044_00370	936	putative GTP cyclohydrolase	-2.44073	1.02764e-18
pK2044_00400	1347	dihydroorotase	-2.43425	3.92153e-56
KP1_4235	1068	putative oxidoreductase	-2.41112	2.84697e-33
pK2044_00380	867	hypothetical protein	-2.41112	0.000107152
KP1_1443	426	hypothetical protein	-2.40529	0
KP1_2183	924	transposase	-2.40235	1.51141e-05
KP1_3727	1653	putative transmembrane protein	-2.40235	3.24414e-98
KP1_3411	990	threonine dehydratase	-2.3953	4.69633e-23
KP1_0552	1506	putative aldehyde dehydrogenase	-2.38963	2.2354e-252
KP1_4043	807	putative cobalamin adenosyltransferase in ethanolamine utilization	-2.38663	6.0051e-09
KP1_0551	822	hypothetical protein	-2.37123	3.38127e-35
KP1_4047	366	putative carboxysome structural protein in ethanol utilization	-2.36673	2.29944e-05
KP1_3362	330	hypothetical protein	-2.3457	1.58421e-79
KP1_3566	921	LysR family transcriptional regulator	-2.33942	1.49782e-17
pK2044_00345	273	hypothetical protein	-2.32093	9.04521e-11
pK2044_00570	381	PcoC	-2.32093	0.000252377
KP1_1422	918	putative rhizopine uptake ABC transport system periplasmic solute-binding protein precursor	-2.31454	1.21259e-76
KP1_0559	1941	acetolactate synthase	-2.3126	3.42578e-192
KP1_0855	234	hypothetical protein	-2.31202	6.44675e-105
KP1_4074	1434	6-phospho-beta-glucosidase	-2.29939	6.48592e-183
KP1_4950	1302	oxaloacetate decarboxylase beta chain	-2.29273	5.30378e-05
KP1_4304	780	sorbitol-6-phosphate dehydrogenase	-2.28334	5.93384e-54
KP1_5383	249	hypothetical protein	-2.27362	0.000383484
KP1_0702	987	putative LacI-type transcriptional regulator	-2.27036	1.12116e-267
KP1_4300	564	glucitol/sorbitol-specific PTS family enzyme IIC component	-2.25981	1.43931e-11
KP1_4181	483	putative outer membrane lipoprotein	-2.22523	8.35034e-69
KP1_4075	894	putative beta-glucoside kinase	-2.22148	9.73645e-56
pK2044_00390	1002	hypothetical protein	-2.22044	5.93245e-26
KP1_1212	969	putative kinase	-2.1901	2.32776e-88
KP1_3730	708	uridine kinase	-2.17122	4.48665e-49
KP1_3033	924	transposase	-2.14434	1.2334e-05
pK2044_00375	561	hypothetical protein	-2.14434	1.2334e-05
KP1_3552	624	transcriptional activator for ctr capsule biosynthesis	-2.13612	3.60552e-22
KP1_0936	1407	putative permease of the Na+:galactoside symporter family	-2.11894	1.02567e-100
KP1_5211	897	oxidoreductase	-2.11728	3.74035e-24
KP1_3747	723	DNA-binding transcriptional regulator BaeR	-2.09955	3.36153e-75
pK2044_00020	1005	hypothetical protein	-2.09646	2.63118e-19
KP1_4236	807	amino acid ABC transporter substrate-binding protein	-2.09577	2.94206e-45
KP1_3298	648	hypothetical protein	-2.09176	2.83543e-103
KP1_4540	1422	low-affinity L-arabinose transport system proton symport component	-2.06234	9.14449e-28
KP1_0790	621	periplasmic protein	-2.0376	0
KP1_1410	2154	lysine decarboxylase 1	-2.03665	1.43065e-171
KP1_1067	1191	putative drug efflux protein	-2.03576	3.97988e-15
KP1_0935	951	putative cytoplasmic protein	-2.03494	2.90894e-162
KP1_1075	882	LysR family transcriptional regulator	-2.02298	3.96948e-57
KP1_0779	459	hypothetical protein	-2.02088	3.80038e-53
pK2044_00025	957	hypothetical protein	-2.01333	1.14034e-46

## Sheet: up 
Gene tag	Protein number	Protein description	log2 of ratio( TfpNDM-hvKP vs WT)	p value
KP1_2774	1023	periplasmic binding protein/LacI transcriptional regulator	9.41463	8.34707e-51
KP1_2775	747	putative ABC transporter	8.62196	8.31248e-33
KP1_2776	1011	putative ribose/xylose/arabinose/galactoside ABC-type transport system permease component	8.52809	3.95391e-31
KP1_2773	1062	putative ABC transport system nucleotide binding/ATPase component	8.17243	1.69582e-25
KP1_4202	363	AraC family transcriptional regulator	7.08694	0
KP1_4205	3153	integral transmembrane protein for acridine resistance	6.07719	0
KP1_4204	1176	putative multidrug efflux system membrane fusion component	5.92864	0
KP1_2790	471	fructose-mannitol-specific PTS family enzyme IIA component	5.21823	0.000108316
KP1_1480	987	putative phosphosugar isomerases	4.70256	0
KP1_2722	345	hypothetical protein	4.69505	1.20929e-241
KP1_3127	141	hypothetical protein	4.64351	0
KP1_1280	1053	putative cysteine synthase/cystathionine beta-synthase	4.44719	2.8266e-187
pK2044_00820	183	umuDC operon protein-like protein	4.21823	4.90824e-11
KP1_1481	1044	putative inner membrane protein	3.98104	0
KP1_2721	771	methionine aminopeptidase	3.9059	0
KP1_0271	1278	hypothetical protein	3.84339	2.89555e-284
KP1_1482	855	putative PTS system transport protein	3.77623	0
KP1_0276	1110	maltose/maltodextrin transporter ATP-binding protein	3.76862	2.87682e-138
KP1_0277	1290	maltoporin	3.75869	0
KP1_0270	741	putative amino acid transport protein	3.74548	1.27458e-38
KP1_2791	681	allulose-6-phosphate 3-epimerase	3.72073	8.8729e-10
KP1_0467	276	hypothetical protein	3.57618	0
KP1_0007	420	D-ribose pyranase	3.55057	0
KP1_1483	744	putative inner membrane protein	3.46766	0
KP1_0275	1191	maltose ABC transporter periplasmic protein	3.44575	0
KP1_1484	471	putative PTS system transport protein	3.16038	0
KP1_0824	378	hypothetical protein	3.15683	3.05563e-06
KP1_3196	2154	TonB-dependent receptor	3.14492	7.78368e-48
KP1_2619	723	putative 2-component transcriptional regulator	3.14023	4.96539e-25
KP1_1485	435	putative PTS system transport protein	3.1366	0
KP1_1451	843	hypothetical protein	3.13577	7.00506e-05
KP1_2457	441	heat shock protein	3.08736	1.10469e-147
KP1_1419	1032	putative oxidoreductase	3.08584	0
KP1_0278	924	maltose regulon periplasmic protein	3.08086	7.03332e-225
KP1_1881	222	cold shock-like protein	3.04483	0
KP1_2777	1080	putative hydrolase	3.02693	2.31451e-58
KP1_0008	1506	D-ribose transporter ATP binding protein	3.01178	0
KP1_2104	258	hypothetical protein	2.9736	7.80407e-200
KP1_0466	1197	hypothetical protein	2.94969	6.75722e-219
KP1_3606	417	putative DNA binding protein	2.92951	1.04837e-35
KP1_0402	864	hypothetical protein	2.90437	1.25726e-52
KP1_4200	885	LysR family transcriptional regulator	2.88867	2.77693e-70
KP1_1583	1188	DNA-binding protein	2.85566	0.000618927
KP1_2971	1062	putative receptor	2.74673	2.91022e-47
KP1_2595	1251	putative transport protein	2.72903	0
KP1_2357	258	hypothetical protein	2.72073	1.14839e-07
KP1_3276	1254	putative glycine/D-amino acid oxidases	2.69823	5.117e-122
KP1_3759	1464	xylulokinase	2.66644	3.34643e-34
KP1_1732	366	hypothetical protein	2.66635	0
KP1_2589	105	hypothetical protein	2.6454	3.16817e-112
KP1_1726	267	hypothetical protein	2.63147	0
KP1_4833	168	hypothetical protein	2.61297	2.71968e-234
KP1_1727	306	hypothetical protein	2.58848	0
KP1_2913	993	putative MarR family regulatory protein	2.5808	1.67558e-74
KP1_2393	1551	hypothetical protein	2.57389	1.16409e-22
KP1_3760	1398	D-arabinitol dehydrogenase	2.57333	5.85341e-31
KP1_3178	2151	formate dehydrogenase H selenopolypeptide subunit	2.56684	1.47819e-35
KP1_1728	246	hypothetical protein	2.54155	0
KP1_3080	228	hypothetical protein	2.47457	1.40651e-08
KP1_0273	891	maltose transporter permease	2.47135	3.56193e-91
KP1_3018	2373	glucose dehydrogenase	2.46751	0
KP1_2657	219	hypothetical protein	2.4452	4.28433e-28
KP1_3085	837	beta-lactamase domain protein	2.38329	2.88416e-07
KP1_2472	930	phenylacetate-CoA oxygenase subunit PaaA	2.35821	3.27878e-144
KP1_3757	663	putative enzyme	2.33071	1.67984e-20
KP1_1788	261	hypothetical protein	2.25827	1.9359e-148
KP1_1418	1173	putative oxidoreductase	2.24874	3.22492e-259
KP1_1899	1149	putative MFS family transporter protein	2.24043	2.09308e-41
KP1_2766	1272	phosphoglycerate transport system regulatory protein	2.22509	1.1646e-129
KP1_2731	141	hypothetical protein	2.21823	3.13019e-05
pK2044_00830	441	hypothetical protein	2.21823	1.33552e-06
KP1_1611	294	cold shock protein CspE	2.21199	0
KP1_0352	999	putative ribose ABC transport system permease component	2.20726	6.34198e-21
KP1_0269	321	putative transmembrane protein	2.1758	4.38082e-11
KP1_5048	195	bacterioferritin-associated ferredoxin	2.17451	4.92344e-30
KP1_3087	435	hypothetical protein	2.15374	6.28064e-78
KP1_3088	573	hypothetical protein	2.14784	9.59596e-16
KP1_2459	501	hypothetical protein	2.12804	1.33701e-05
KP1_2271	333	cell division modulator	2.12293	4.81914e-60
KP1_4875	1008	hypothetical protein	2.12106	0
KP1_1829	627	putative glutathione S-transferase	2.11943	9.0414e-58
KP1_4739	204	glycogen synthesis protein GlgS	2.11788	0
KP1_4495	1332	N-acetylglutamate synthase	2.10148	6.48966e-124
KP1_3758	1278	D-arabinitol transporter	2.06432	4.24089e-22
KP1_2395	1341	hypothetical protein	2.06211	7.55771e-11
KP1_2792	1263	PTS system ascorbate-specific transporter subunit IIC	2.06211	5.57404e-06
KP1_3588	6108	yersiniabactin biosynthetic protein	2.06009	7.63381e-24
KP1_3300	285	hypothetical protein	2.05342	8.64614e-222
KP1_2988	141	hypothetical protein	2.03797	4.5896e-39
KP1_3979	483	hypothetical protein	2.0359	1.90563e-27
KP1_3110	969	putative vanillate O-demethylase oxidoreductase	2.03537	3.58587e-06
KP1_0723	939	putative transposase	2.03214	2.2121e-57
pK2044_00200	276	IS1 orfB, A	2.02675	3.76989e-22
KP1_3277	369	putative translation initiation inhibitor	2.02391	3.23991e-30
KP1_2469	2268	tyramine oxidase	2.0094	2.50878e-195
KP1_3012	1089	Zinc-containing alcohol dehydrogenase superfamily	2.00378	1.7331e-202
KP1_0010	891	D-ribose transporter subunit RbsB	1.99814	0
KP1_2138	990	AraC family transcriptional regulator	1.96146	4.64123e-61
KP1_1731	555	putative LuxR family regulatory protein	1.96011	0
KP1_2620	105	hypothetical protein	1.95926	3.20584e-24
KP1_4349	849	iron transport system inner membrane permease component	1.9552	1.1822e-05
KP1_4992	3111	integral transmembrane protein of acridine resistance	1.92828	3.4983e-75
pK2044_00490	276	IS1 orfB, A	1.91867	8.14204e-21
KP1_1417	906	hypothetical protein	1.91728	1.18546e-180
KP1_2464	963	DNA-binding transcriptional activator FeaR	1.91499	1.39037e-65
KP1_4090	1080	hypothetical protein	1.90629	2.25623e-37
KP1_4518	294	hypothetical protein	1.89631	4.28776e-07
KP1_4745	120	hypothetical protein	1.88325	8.69839e-23
KP1_4590	423	arsenate reductase	1.84582	1.26549e-18
KP1_3286	234	hypothetical protein	1.84313	0
KP1_0292	273	phage shock protein G	1.8223	7.65787e-08
KP1_2624	1269	hypothetical protein	1.8177	4.65455e-45
KP1_2477	768	enoyl-CoA hydratase-isomerase	1.78213	3.00541e-59
KP1_0742	765	4-hydroxyphenylacetate degradation bifunctional isomerase/decarboxylase C-terminal subunit	1.77623	3.36876e-19
KP1_2762	525	hypothetical protein	1.77282	4.08115e-17
KP1_0945	285	putative secreted protein	1.77077	4.18012e-06
KP1_2765	2010	phosphoglycerate transport system sensor protein	1.76397	1.04736e-86
KP1_1118	1029	acetoin:DCPIP oxidoreductase beta subunit	1.7609	4.06723e-50
KP1_4962	318	hypothetical protein	1.75972	3.51965e-33
KP1_4390	366	6-pyruvoyl tetrahydrobiopterin synthase	1.75938	1.41939e-26
KP1_0837	1188	pH-dependent sodium/proton antiporter	1.75455	2.08763e-121
KP1_0743	633	4-hydroxyphenylacetate degradation bifunctional isomerase/decarboxylase N-terminal subunit	1.75257	3.68528e-08
KP1_0047	213	hypothetical protein	1.74575	6.97494e-19
KP1_4684	1371	putative pyridoxal-5'-phosphate-dependent enzyme beta subunit	1.74133	7.32297e-12
KP1_0274	1545	maltose transporter membrane protein	1.74116	6.63884e-64
KP1_0368	348	hypothetical protein	1.74019	1.10413e-19
KP1_0058	660	hypothetical protein	1.73636	1.6116e-07
KP1_2962	933	cysteine ABC transport system periplasmic binding component	1.73281	0.000207141
KP1_1395	423	hypothetical protein	1.73011	3.07317e-176
KP1_3536	240	hypothetical protein	1.71127	1.41039e-19
KP1_2702	312	hypothetical protein	1.70603	1.10214e-07
pK2044_00205	504	putative IS1 transposase	1.7001	4.33616e-27
KP1_3005	897	putative transmembrane protein	1.69977	5.30692e-13
KP1_3121	1422	putative FAD/FMN-containing dehydrogenases	1.69216	1.9585e-06
KP1_4963	267	hypothetical protein	1.69099	6.32088e-66
KP1_2704	945	AraC family transcriptional regulator	1.68877	2.30775e-12
KP1_2744	1338	major facilitator family transporter	1.67767	3.91188e-77
KP1_2199	447	hypothetical protein	1.67677	1.00352e-11
KP1_2834	768	AraC family transcriptional regulator	1.67209	6.13874e-13
KP1_2743	879	putative gluconolactonase	1.66386	4.10007e-75
KP1_2428	930	putative 2'-hydroxyisoflavone reductase	1.66242	1.71283e-11
KP1_1082	741	hypothetical protein	1.65992	4.08804e-63
KP1_3195	822	putative iron compound ABC transport system ATP-binding component	1.65752	1.62885e-13
KP1_0782	1047	putative transmembrane protein	1.65388	4.31169e-30
KP1_3180	1200	putative transporter protein	1.64069	9.1633e-120
KP1_2427	213	hypothetical protein	1.63327	0.000999286
KP1_2950	846	N-hydroxyarylamine O-acetyltransferase	1.61529	4.40481e-88
KP1_2476	1071	putative phenylacetic acid degradation NADH oxidoreductase	1.61483	7.18914e-86
KP1_2474	756	phenylacetic acid degradation protein	1.61104	9.29309e-65
KP1_1281	459	putative LRP-like transcriptional regulator	1.60561	2.09829e-16
KP1_1250	1410	4-hydroxybenzoate transporter	1.60352	1.40862e-10
KP1_0729	204	hypothetical protein	1.6001	2.43457e-05
pK2044_00485	504	putative IS1 transposase	1.59612	1.37599e-23
KP1_0253	1602	malate synthase	1.5944	9.13151e-94
KP1_4563	246	hypothetical protein	1.57787	4.21763e-28
KP1_2819	1398	amidase	1.57669	2.49689e-08
pK2044_00410	474	hypothetical protein	1.56718	1.80854e-25
KP1_2473	288	phenylacetate-CoA oxygenase subunit PaaB	1.55927	7.3768e-21
KP1_5263	1356	putative permease of the major facilitator superfamily	1.55358	4.07206e-39
KP1_0781	789	ferric iron reductase involved in ferric hydroximate transport	1.55081	1.35744e-26
KP1_0486	207	putative cytoplasmic protein	1.54603	0
KP1_0009	966	ribose ABC transporter permease protein	1.54512	1.07486e-58
KP1_5045	312	30S ribosomal protein S10	1.54456	5.23804e-215
KP1_1766	489	molybdenum cofactor biosynthesis protein C	1.53841	1.13033e-10
KP1_3252	981	hypothetical protein	1.53806	1.19388e-56
KP1_2478	789	enoyl-CoA hydratase	1.53482	2.56132e-66
KP1_1279	948	Cof-like hydrolase	1.53446	3.67742e-62
KP1_0989	1494	pullulanase-specific type II secretion system ATPase	1.53018	4.36742e-06
KP1_1614	204	twin arginine translocase protein E	1.523	7.4761e-46
KP1_5034	192	50S ribosomal protein L29	1.51703	1.08693e-132
KP1_2322	219	lipoprotein	1.51617	0
KP1_0666	639	hypothetical protein	1.50989	3.17749e-11
KP1_2475	516	phenylacetic acid degradation protein	1.50557	8.37843e-41
KP1_4979	609	putative sulfite oxidase subunit YedZ	1.50333	7.53599e-186
KP1_2764	1251	phosphoglycerate transport system activator protein	1.4992	1.32882e-38
KP1_3024	186	hypothetical protein	1.4948	3.36078e-37
KP1_4762	1614	hypothetical protein	1.49411	3.77134e-15
KP1_3043	258	hypothetical protein	1.49125	2.97539e-06
KP1_5379	1395	putative transporter	1.48888	0.000180913
KP1_2622	474	heat shock protein	1.48282	3.29412e-180
KP1_1117	1536	dihydrolipoamide acetyltransferase	1.48127	1.5567e-14
KP1_2958	780	amino acid ABC transporter ATP-binding protein	1.48127	1.94833e-07
KP1_2627	951	AraC family transcriptional regulator	1.47958	6.96664e-61
KP1_2555	687	acetyl-CoA:acetoacetyl-CoA transferase alpha subunit	1.47655	2.21686e-22
KP1_0736	1371	4-hydroxyphenylacetate permease	1.4763	2.72556e-16
KP1_2682	99	hypothetical protein	1.47057	6.90493e-57
KP1_5044	630	50S ribosomal protein L3	1.46372	2.26301e-298
KP1_3284	435	translation initiation factor IF-3	1.46097	0
KP1_3251	1032	5-methyltetrahydropteroyltriglutamate--homocysteine methyltransferase	1.45626	2.4936e-143
KP1_2742	1371	putative general substrate transporter	1.45359	1.67682e-41
KP1_2446	195	hypothetical protein	1.45002	4.12313e-76
KP1_1671	207	hypothetical protein	1.44773	0
KP1_3211	1197	putative 3-hydroxyphenylpropionic transporter MhpT	1.44772	1.93614e-05
KP1_2839	1497	putative allantoin permease	1.44063	1.34189e-07
KP1_1283	1932	putative multidrug transporter membrane\ATP-binding components	1.44012	2.29398e-61
KP1_5149	222	putative cytoplasmic protein	1.43961	6.97079e-31
KP1_0254	1320	isocitrate lyase	1.43239	2.54064e-77
KP1_2599	1296	putative voltage-gated ClC-type chloride channel ClcB	1.43149	4.19341e-37
KP1_3340	120	hypothetical protein	1.43117	3.05815e-23
KP1_1456	1188	putative MFS-type transporter	1.42974	0.000762643
KP1_4978	1017	putative sulfite oxidase subunit YedY	1.42266	0
KP1_0093	213	50S ribosomal protein L31	1.41762	1.6754e-166
KP1_3194	1026	putative iron compound ABC transport system permease component	1.41463	1.28388e-05
KP1_5036	699	30S ribosomal protein S3	1.41147	7.48597e-256
KP1_4021	1017	thiosulfate transporter subunit	1.39991	1.13135e-11
KP1_1827	384	biofilm formation regulatory protein BssR	1.39401	0
KP1_2968	888	LysR family transcriptional regulator	1.39181	1.84963e-40
KP1_1293	216	hypothetical protein	1.38231	6.48481e-17
KP1_2748	1557	putative acyl-CoA synthase	1.37771	1.76708e-31
KP1_5139	654	hypothetical protein	1.37671	8.01924e-13
KP1_3281	357	50S ribosomal protein L20	1.37665	0
KP1_2883	2625	alpha-L-rhamnosidase family	1.37024	0.000126634
KP1_3016	621	intradiol ring-cleavage dioxygenase	1.3696	5.44195e-60
KP1_0570	1020	putative alcohol dehydrogenase	1.36904	2.15613e-125
KP1_2852	1455	diaminobutyrate--2-oxoglutarate aminotransferase	1.34948	5.57418e-64
KP1_5292	225	hypothetical protein	1.34907	0
KP1_5037	333	50S ribosomal protein L22	1.34496	1.52424e-133
KP1_5283	2034	periplasmic alpha-amylase precursor	1.34459	5.08732e-25
KP1_3589	9492	yersiniabactin biosynthetic protein	1.33909	2.28162e-26
KP1_2309	252	hypothetical protein	1.33092	3.54213e-260
KP1_5033	255	30S ribosomal protein S17	1.33054	1.08955e-169
KP1_3659	1911	hypothetical protein	1.32897	1.00378e-186
KP1_3282	213	50S ribosomal protein L35	1.32131	0
KP1_4989	297	DNA-binding protein Fis	1.31694	7.87148e-24
KP1_5038	279	30S ribosomal protein S19	1.3147	1.9566e-101
KP1_1420	1071	putative oxidoreductase	1.31268	3.26247e-48
KP1_3605	231	virulence-associated protein	1.30966	1.46751e-13
KP1_0735	891	4-hydroxyphenylacetate catabolism regulatory protein	1.3057	1.66453e-08
KP1_5035	411	50S ribosomal protein L16	1.30409	1.6676e-195
KP1_3086	150	hypothetical protein	1.30209	4.69615e-106
KP1_4633	330	Z-ring-associated protein	1.2981	0
KP1_0322	282	hypothetical protein	1.29809	8.85762e-06
KP1_2660	129	hypothetical protein	1.29624	3.36211e-05
KP1_2528	1302	sensor protein RstB	1.29527	5.58181e-19
KP1_4802	999	putative transport system permease component	1.29077	1.27771e-41
KP1_1251	819	xylose isomerase-like TIM barrel	1.28862	1.38157e-05
KP1_2526	1401	fumarate hydratase	1.28036	0
KP1_4137	1536	putative transglycosylase	1.27618	1.08232e-27
KP1_2888	927	putative cation efflux system	1.27482	0.000805343
KP1_2960	927	amino acid ABC transporter permease	1.2731	8.85316e-06
KP1_2016	117	hypothetical protein	1.26799	3.3567e-05
KP1_2663	1200	sugar efflux transporter	1.26762	1.69058e-15
KP1_2057	1110	hypothetical protein	1.26649	2.59804e-27
KP1_3022	528	cytochrome b561	1.26444	9.87373e-33
KP1_5387	699	hypothetical protein	1.26404	0.000204737
KP1_0351	942	putative ribose ABC transport system periplasmic ribose-binding component	1.26345	6.29535e-39
KP1_4939	495	ClpXP protease specificity-enhancing factor	1.26249	1.89053e-174
KP1_0100	372	putative gamma-carboxymuconolactone decarboxylase subunit	1.25981	3.79019e-07
KP1_2486	606	azoreductase	1.25563	2.06621e-18
KP1_0565	1311	putative SN-glycerol-3-phosphate-binding periplasmic protein	1.25476	3.34582e-05
KP1_2515	354	hypothetical protein	1.25149	2.34165e-26
KP1_4019	876	sulfate/thiosulfate transporter permease subunit	1.24095	2.12807e-05
KP1_4184	348	50S ribosomal protein L19	1.23921	1.33085e-194
KP1_1176	1161	beta-lactam binding protein AmpH	1.23531	2.77346e-29
KP1_0849	630	alanyl-tRNA synthetase-related protein	1.23153	2.52331e-08
KP1_3274	1434	putative H+/gluconate symporter	1.22618	5.08021e-19
KP1_2509	1440	aldehyde dehydrogenase A	1.22164	5.94056e-15
KP1_4899	333	RNA-binding protein YhbY	1.21623	1.4152e-47
KP1_2072	1221	putative permease of the major facilitator superfamily	1.20443	0.000198509
KP1_1455	684	putative regulatory protein	1.20359	0.000313648
KP1_2470	2046	bifunctional aldehyde dehydrogenase/enoyl-CoA hydratase	1.20197	5.86426e-99
KP1_5042	606	50S ribosomal protein L4	1.20018	1.08744e-151
KP1_0741	1467	5-carboxymethyl-2-hydroxymuconate semialdehyde dehydrogenase	1.19786	5.74124e-30
KP1_4757	1704	urease subunit alpha	1.19732	4.70281e-27
KP1_2575	960	auxin efflux carrier	1.19127	0.000195987
KP1_0739	381	5-carboxymethyl-2-hydroxy-muconic acid isomerase	1.1906	1.84212e-12
KP1_5041	303	50S ribosomal protein L23	1.19011	4.40732e-85
KP1_2856	1191	putative cytochrome c biogenesis protein	1.19008	7.86887e-14
pK2044_00840	1593	IS66 family transposase	1.18944	2.35917e-24
KP1_0890	879	shikimate 5-dehydrogenase	1.18581	3.15789e-05
KP1_3587	960	transcriptional regulator	1.18581	0.000771895
KP1_1282	1773	putative multidrug transporter membrane\ATP-binding components	1.18358	2.05588e-30
KP1_4241	630	putative transport protein	1.18043	6.63231e-43
KP1_0110	1005	N-acetyl-gamma-glutamyl-phosphate reductase	1.1697	1.07825e-12
KP1_2970	222	hypothetical protein	1.1686	1.41398e-43
KP1_4988	966	tRNA-dihydrouridine synthase B	1.16766	6.71424e-64
KP1_2940	291	putative muconolactone delta-isomerase	1.16379	1.29009e-06
KP1_5384	660	hypothetical protein	1.16379	2.08393e-07
KP1_0080	504	periplasmic repressor CpxP	1.16184	0
KP1_2859	1017	putative epoxide hydrolase protein	1.16165	1.23474e-05
KP1_5401	1494	probably multidrug resistance membrane translocase	1.15934	6.2464e-12
KP1_4135	1440	putative 2-component sensor protein	1.1575	9.90635e-50
KP1_5040	822	50S ribosomal protein L2	1.15043	1.40752e-213
KP1_2514	1266	putative inner membrane protein	1.14697	6.70349e-57
KP1_5019	1332	preprotein translocase subunit SecY	1.14251	0
KP1_1295	615	hypothetical protein	1.13916	2.90534e-05
KP1_3182	1233	putative sugar transport protein	1.13708	9.91137e-28
KP1_3243	1110	putative HlyD-family secretion protein	1.13077	1.17395e-06
KP1_3079	579	hypothetical protein	1.1295	3.09219e-24
KP1_1910	1674	30S ribosomal protein S1	1.12833	0
KP1_2747	1593	bifunctional putative acetyl-CoA:acetoacetyl-CoA transferase: alpha subunit/beta subunit	1.12616	6.16597e-61
KP1_4105	777	enhanced serine sensitivity protein SseB	1.12564	4.40181e-51
KP1_1448	1179	aminobenzoyl-glutamate utilization protein	1.12466	1.14993e-06
KP1_4803	1035	putative ABC transport system permease component	1.12273	1.64329e-21
KP1_2741	1176	glycerate kinase I	1.12149	9.35628e-19
KP1_4128	624	putative NagC-like transcriptional regulator	1.11747	2.01778e-14
KP1_4764	216	30S ribosomal protein S21	1.10959	3.70757e-207
KP1_2479	1422	3-hydroxy-acyl-CoA dehydrogenase	1.10834	2.10174e-44
KP1_2556	657	acetyl-CoA:acetoacetyl-CoA transferase beta subunit	1.10759	1.13144e-12
KP1_2745	1191	putative acetyl-CoA acetyltransferase	1.10359	2.66955e-67
KP1_2928	324	hypothetical protein	1.10166	1.05311e-06
KP1_2019	1071	putative transmembrane protein	1.10075	6.7407e-47
KP1_2746	735	3-ketoacyl-ACP reductase	1.09733	3.80892e-48
KP1_3465	210	cold shock-like protein CspC	1.09391	0
KP1_2740	1158	putative sugar diacid utilization regulator	1.07841	3.2392e-19
KP1_5174	666	hypothetical protein	1.07726	3.54681e-09
KP1_4125	3294	putative transferase	1.07688	3.16199e-19
KP1_1406	921	lipid A biosynthesis lauroyl acyltransferase	1.07384	2.62379e-32
KP1_0159	174	hypothetical protein	1.06559	5.45995e-07
KP1_5192	765	nickel transporter ATP-binding protein NikD	1.06326	3.50238e-06
KP1_5485	141	50S ribosomal protein L34	1.06326	2.01024e-142
KP1_0492	345	hypothetical protein	1.06233	1.03627e-81
KP1_2662	669	multiple drug resistance protein MarC	1.06119	1.00085e-16
KP1_4149	1800	GTP-binding protein LepA	1.05638	1.92009e-139
KP1_2517	204	hypothetical protein	1.05338	9.05993e-16
KP1_4456	786	cobalt-precorrin-6x reductase	1.05156	3.86915e-54
KP1_3533	639	hypothetical protein	1.04625	1.38261e-36
KP1_2866	738	glutamine amidotransferase	1.04208	5.23105e-05
KP1_2780	429	cell envelope integrity inner membrane protein	1.0399	0.000566127
KP1_4107	1317	aminopeptidase B	1.03927	1.02572e-160
KP1_5393	855	hypothetical protein	1.03717	9.55019e-10
KP1_4466	1455	cobyrinic acid a,c-diamide synthase	1.03666	3.80579e-81
KP1_2600	612	twin-argninine leader-binding protein DmsD	1.03326	5.89076e-17
KP1_2425	804	putative dehydrogenase/reductase oxidoreductase protein	1.03159	2.49267e-15
KP1_0840	264	30S ribosomal protein S20	1.03149	2.37982e-119
KP1_1184	1200	putative permease	1.03143	1.43591e-09
KP1_2007	1446	putative amino acid-amine transport protein	1.0292	2.92575e-12
KP1_2060	258	biofilm formation regulatory protein BssS	1.02872	0
KP1_1308	1305	maltoporin	1.02719	1.07907e-06
KP1_1541	936	putative ribose ABC transport system sugar-binding component	1.02292	2.09229e-09
KP1_2090	1434	PTS system glucose-specific transporter subunits IIBC	1.02093	1.32155e-247
KP1_2908	141	30S ribosomal subunit S22	1.01474	0
KP1_0711	519	putative MarR family regulatory protein	1.01178	0.000309607
KP1_5438	1194	ribonucleoside transporter	1.01178	7.17306e-05
KP1_2083	237	acyl carrier protein	1.0107	0
KP1_3963	1221	3-oxoacyl-(acyl carrier protein) synthase I	1.00748	0
KP1_2065	1374	multidrug resistance protein MdtH	1.00504	2.02031e-21
KP1_2228	441	nicotinamidase and pyrazinamidase	1.00364	3.42715e-11
KP1_0468	396	30S ribosomal protein S6	1.00265	2.31778e-134
KP1_4704	732	biopolymer transport protein ExbB	1.00116	1.35483e-28
